# Supplementary material for: Facile Synthesis of Dual-Functional Cross-Linked Membranes with Contact-Killing Antimicrobial Properties and Humidity-Response
Source: Molecules. 2024 May 17;29(10):2372. doi: 10.3390/molecules29102372 (PMC11123689; doi:10.3390/molecules29102372)
Supplement: Supplementary file 1 [file molecules-29-02372-s001.zip]

Archive with 8 entries (8 files):
- Figure S1.tif
- Figure S2.tif
- Supporting Information.pdf
- Video S1.mp4
- Video S2.mp4
- Video S3.mp4
- Video S4.mp4
- Video S5.mp4
